# Supplementary material for: Molecular characterization and distribution of Schistosoma cercariae collected from naturally infected bulinid snails in northern and central Côte d’Ivoire
Source: Parasit Vectors. 2019 Mar 19;12:117. doi: 10.1186/s13071-019-3381-3 (PMC6423847; doi:10.1186/s13071-019-3381-3)
Supplement: Supplementary file 1 — Additional file 1: Table S1. Snail collection and schistosome infection data. N = North, C = Central. Snail identification is based on shell morphology, except for the positive snails that were molecularly identified. [file 13071_2019_3381_MOESM1_ESM.xlsx]

## Sheet: Table S1
	Additional File 1
	Table S1. Snail collection and schistosome infection data. N = North, C = Central. Snail identification is based on shell morphology except for the positive snails.
	Survey Date	Region	Village (location)	Village GPS coordinates	Type of water body (no.)	No. contact sites surveyed	Bulinus truncatus				B. globosus				B. forskalii				Summary per time point
							No. collected	No. tested for infection	No. positive	% infection (95% CI)	No. collected	No. tested for infection	No. positive (%)	% infection (95% CI)	No. collected	No. tested for infection	No. positive (%)	% infection (95% CI)	No. snails tested for infection	No. positive (%)	% infection (95% CI)
	June 2016	Bounkani	Vonkorô (N)	09°10’22.43"N/02°44’37.29"W	River (1)	2	0				0				0				580	4	0.7 (0.2-2.0)
					Rivulet (1)	2	0				0				0
					Pond (4)	4	0				0				0
					Irrigation canal (1)	1	0				0				0
			Djémitédouo (N)	09°16’58.31"N/02°57’41.99"W	Lake (1)	3	1	1			0				0
			Bouko (N)	09°28’43.12"N/03°10’19.74"W	Lake (1)	3	0				0				0
					Pond (6)	6	0				0				0
			Gogo (N)	09°46’22.95"N/03°31’18.20"W	Lake (1)	3	0				0				0
			Tougbo (N)	09°45’49.57”N/04°08’27.27”W	Lake (1)	2	0				0				0
		Tchologo	Korokara (N)	09°54’03.55”N/05°37’38.23”W	Lake (4)	15	0				0				22	0
			Mambiadougou (N)	10°07’04.77”N/05°07’24.9”W	Lake (1)	3	4	2			0				8	0
			Noumousso (N)	10°06’43.15”N/05°08’24.05”W	Lake (1)	4	37	35	1	3 (0.07-14)	0				89	0
			Torla (N)	09°59’41.87”N/05°10’48.25”W	Lake (1)	4	13	7			0				66	0
			Sambakaha (N)	09°24’38.31”N/05°06’22.34”W	Lake (1)	4	0				0				0
			Dékokaha (N)	09°39’04.36”N/05°10’48.41”W	Irrigation canal (1)	2	1	1			0				7	0
		Hambol	Foro-Foro (C)	07°59’44.6”N/05°04’14.99”W	Lake (1)	8	197	177	1	0.6 (0.01-3.1)	0				4	0
					Irrigation canal (main and secondary) (2)	2	134	114			0				0
					Pond (1)	1	0				0				0
		Gbêkê	Allokokro (C)	07°43’52.18”N/05°04’52.73”W	Lake (2)	2	1	1			0				3	0
					Rivulet (1)	1	0				0				0
			Allomabo (C)	07°46’24.84”N/04°53’26.22”W	Lake (1)	2	0				0				29
					Pond (1)	1	0				0				0
			Assèkro (C)	07°40’11.24”N/05°24’14.90”W	Rivulet (1)	2	0				11	11			0
					Pond (2)	2	0				0				0
			Fitabro (C)	07°47’25.67”N/05°29’36.89”W	Pond (27)	27	0				0				0
			Kongobo (C)	07°46’04.98”N/05°29’07.55”W	Lake (1)	4	246	227	2	0.9 (0.1-3.1)	0				0
			Linguebo (C)	07°29’53.15”N/05°39’33.64W	Lake (1)	3	0				0				11
					Rivulet (1)	1	0				0				0
			N'Zuéda (C)	07°41’17.00”N/05°34’37.05”W	Lake (1)	1	0				0				0
					Rivulet (2)	2	0				0				0
		Bélier	Raviart (C)	07°24’13.92”N/04°53’17.78”W	Lake (1)	2	0				0				180	0
					Rivulet (2)	4	0				4	4			36	0
			Sakri-Konansuikro (C)	07°27’12.20”N/04°58’52.16”W	Lake (1)	2	0				0				24	0
					Rivulet (2)	2	0				0				0
			Taki-Salékro (C)	07°11’51.81”N/05°17’12.71”W	Lake (1)	3	0				0				0
					Rivulet (1)	1	0				0				0
	November/December 2016	Bounkani	Vonkorô (N)	09°10’22.43"N/02°44’37.29"W	Pond (2)	2	0				0				0				304	12	4 (2.0-7.0)
					Irrigation canal	1	0				0				0
			Djémitédouo (N)	09°16’58.31"N/02°57’41.99"W	Lake (1)	3	0				0				0
			Bouko (N)	09°28’43.12"N/03°10’19.74"W	Lake (2)	7	0				0				154	0
					Rivulet (1)	2	2	1			0				0
					Pond (6)	6	0				0				0
			Gogo (N)	09°46’22.95"N/03°31’18.20"W	Lake (1)	4	0				0				94	0
			Tougbo (N)	09°45’49.57”N/04°08’27.27”W	Lake (1)	2	0				0				77	0
		Tchologo	Korokara (N)	09°54’03.55”N/05°37’38.23”W	Lake (4)	15	39	36	2	6 (0.7-19)	0				59	0
			Mambiadougou (N)	10°07’04.77”N/05°07’24.9”W	Lake (1)	3	0				0				3	0
			Sambakaha (N)	09°24’38.31”N/05°06’22.34”W	Lake (1)	4	42	34	3	9 (2-24)	0				4	0
					Pond (5)	5	0				0				0
		Hambol	Foro-Foro (C)	07°59’44.6”N/05°04’14.99”W	Lake (2)	12	22	20			0				0
					Irrigation canal (main) (1)	1	31	28			10	9			0
					Rivulet (1)	1	0				0				52	0
					Pond (1)	1	0				0				0
		Gbêkê	Allokokro (C)	07°43’52.18”N/05°04’52.73”W	Lake (2)	2	0				0				4	0
					Rivulet (1)	2	0				0				5	0
			Allomabo (C)	07°46’24.84”N/04°53’26.22”W	Lake (1)	2	0				0				2	0
					Pond (3)	3	0				0				54	0
			Fitabro (C)	07°47’25.67”N/05°29’36.89”W	Pond (15)	15	0				0				0
			Linguebo (C)	07°29’53.15”N/05°39’33.64W	Lake (1)	3	0				0				0
					Rivulet (1)	1	0				0				0
		Bélier	Raviart (C)	07°24’13.92”N/04°53’17.78”W	Lake (1)	5	0				122	115	6	5 (2-11)	8	0
					Irrigation canal	2	0				54	54			0
					Rivulet (2)	4	0				7	7	1	14 (0.4-58)	0
			Sakri-Konansuikro (C)	07°27’12.20”N/04°58’52.16”W	Lake (1)	2	0				0				2	0
					Rivulet (2)	2	0				0				0
			Taki-Salékro (C)	07°11’51.81”N/05°17’12.71”W	Lake (1)	1	0				0				0
					Rivulet (1)	1	0				0				0
	March 2017	Bounkani	Vonkorô (N)	09°10’22.43"N/02°44’37.29"W	Pond (1)	1	0				0				0				1533	9	0.6 (0.2-1.1)
					Rivulet (1)	1	0				0				0
			Djémitédouo (N)	09°16’58.31"N/02°57’41.99"W	Lake (1)	4	346	326	3	0.9 (0.2-3.0)	0				0
			Bouko (N)	09°28’43.12"N/03°10’19.74"W	Lake (2)	4	0				0				0
			Gogo (N)	09°46’22.95"N/03°31’18.20"W	Lake (1)	2	0				0				0
			Tougbo (N)	09°45’49.57”N/04°08’27.27”W	Lake (1)	2	0				0				0
		Tchologo	Korokara (N)	09°54’03.55”N/05°37’38.23”W	Lake (4)	11	250	233	3	1.2 (0.3-4.0)	0				153	153
			Mambiadougou (N)	10°07’04.77”N/05°07’24.90”W	Lake (1)	4	159	159			0				25	25
			Noumousso (N)	10°06’43.15”N/05°08’24.05”W	Lake (1)	4	72	69	1	1.4 (0.04-8.0)	0				2	2
			Torla (N)	09°59’41.87”N/05°10’48.25”W	Lake (2)	6	163	138			0				0
			Sambakaha (N)	09°24’38.31”N/05°06’22.34”W	Lake (1)	4	79	79			0				0
			Dékokaha (N)	09°39’04.36”N/05°10’48.41”W	Canal (1)	2	2	2			0				0
		Hambol	Foro-Foro (C)	07°59’44.6”N/05°04’14.99”W	Lake (2)	6	52	52	1	2 (0.05-10)	0				0
					Irrigation canal (main) (1)	2	0				0				65	65
		Gbêkê	Allokokro (C)	07°43’52.18”N/05°04’52.73”W	Lake (2)	2	0				0				12	12
					Rivulet (1)	2	0				0				7	7
			Allomabo (C)	07°46’24.84”N/04°53’26.22”W	Lake (1)	2	14	14			0				4	4
			Assèkro (C)	07°40’11.24”N/05°24’14.90”W	Rivulet (1)	Dry	0				0				0
					Pond (2)	Dry	0				0				0
			Fitabro (C)	07°47’25.67”N/05°29’36.89”W	Pond (6)	6	0				0				0
			Kongobo (C)	07°46’04.98”N/05°29’07.55”W	Lake (1)	4	16	16	1	6.3 (0.2-30)	0				0
					Rivulet (1)	1	0				0				38	9
			Linguebo (C)	07°29’53.15”N/05°39’33.64W	Lake (1)	3	0				0				1	1
					Rivulet (2)	2	0				0				15	15
			N’Zuéda (C)	07°41’17.00”N/05°34’37.05”W	Lake (1)	1	0				0				15	15
		Bélier	Raviart (C)	07°24’13.92”N/04°53’17.78”W	Lake (1)	5	0				44	44			36	36
					Irrigation canal	2	0				3	3			19	19
					Rivulet (2)	4	0				0				0
			Sakri-Konansuikro (C)	07°27’12.20”N/04°58’52.16”W	Lake (1)	2	0				0				4	4
					Rivulet (2)	2	0				0				31	31
			Taki-Salékro (C)	07°11’51.81”N/05°17’12.71”W	Lake (1)	3	0				0				0
